# Supplementary material for: Mechanically robust bamboo node and its hierarchically fibrous structural design
Source: Natl Sci Rev. 2022 Sep 22;10(2):nwac195. doi: 10.1093/nsr/nwac195 (PMC9935994; doi:10.1093/nsr/nwac195)
Supplement: nwac195_Supplemental_Files [file nwac195_supplemental_files.zip]

Archive with 10 entries (10 files):
- Movie_S1.mp4
- Movie_S2.mp4
- Movie_S3.mp4
- Movie_S4.mp4
- Movie_S5.mp4
- Movie_S6.mp4
- Movie_S7.mp4
- Movie_S8.mp4
- Movie_S9.mp4
- Supplementary data.pdf
